# Supplementary material for: Calcium Silicate-Based Sealer Dentinal Tubule Penetration—A Systematic Review of In Vitro Studies
Source: Materials (Basel). 2023 Mar 29;16(7):2734. doi: 10.3390/ma16072734 (PMC10096084; doi:10.3390/ma16072734)
Supplement: Supplementary file 1 [file materials-16-02734-s001.zip]

Archive with 1 entries (1 files):
- materials-2256784-supplementary.pdf
